# Supplementary material for: Subcutaneous adipose tissue measured by computed tomography could be an independent predictor for early outcomes of patients with severe COVID-19
Source: Front Nutr. 2024 Oct 14;11:1432251. doi: 10.3389/fnut.2024.1432251 (PMC11514134; doi:10.3389/fnut.2024.1432251)
Supplement: Supplementary file 1 [file Table_1.xls]

## Sheet: Sheet1
age	sex	tem	diabetes	hypertension	stroke	tumour	lung disease	nephropathy	CHD	fibrillation	diarrhea	autoimmunity	rt	noninvasive	ecmo	HFNO	intubation	Tolzumab	antivirus	antimicrobial	hormone	white cell count	Neutrophil percentage	Percentage of lymphocytes	Neutrophil COUNT	LYMPH	hb	platelet	CRP	total bilirubin	albumin	globulin	ALT	AST	BUN	CK-MB	LDH	cr	glycemic	IL-6	D-dimer	PNI	eGFR	from admission to death	Time from diagnosis of respiratory failure to tracheal intubation	ICU duration	CT score of pulmonary lesions	CAT	VAT
88	0	37.2	0	0	0	0	0	0	0	0	0	0	0	1	0	0	0	0	1	1	0	14.4	96.1	2.7	13.84	0.39	137	194	192.3	13.3	31.1	21.1	18	37	12.7	12	272	78	4.73	85.49	315	33.05	76.6104	2	0	0	25	71.1	284.22
78	0	36.2	0	1	0	0	1	0	0	0	0	0	0	1	0	0	0	0	1	1	0	10.4	89	3.9	9.26	0.41	131	228	38.2	5.3	36.9	31	20	26	13.18	13	277	105.6	8.1	15.98	143	38.95	57.8883		0	0	10	162.81	536.42
90	0	38.5	1	1	0	0	0	0	0	1	0	0	0	1	0	0	0	0	1	1	0	12.8	87.2	7.8	11.16	1	131	167	131.3	8	31.1	26.4	12	21	24.04	20	258	151.3	11.3	20.8	122	36.1	34.4482		0	0	15	162.04	377.59
81	0	37.2	1	1	0	0	1	1	0	1	0	0	1	1	0	0	0	0	1	1	0	13.2	82.8	12.5	10.93	1.65	139	101	106	10.2	37.5	27.1	19	46	15.16	10	248	179.4	11.17	84.32	70	45.75	29.866		0	0	9	470.37	622.39
89	1	39.2	1	0	0	0	0	0	0	1	0	0	0	1	0	0	0	0	1	1	0	22.38	96	1.4	21.48	0.31	138	189	17.14	8.8	36.4	26.4	14	17	12.49	11	525	43.8	15.12	114.74	1012	37.95	86.3417	5	0	0	19	151.07	296.5
79	0	39	0	0	1	0	0	0	0	0	0	0	0	1	0	0	0	0	1	1	0	3.1	91.3	2.8	2.83	0.09	116	159	11.9	14.5	30.8	23.9	28	18	10.72	8	305	90.6	8.92	6.49	373	31.25	69.1802		0	0	24	94.86	206.81
104	0	38	0	1	0	0	0	0	0	0	0	0	0	1	0	0	0	0	1	1	0	4.3	82	12.8	3.53	0.55	137	92	56.4	26.4	32.1	28.1	29	64	15.13	19	495	132.1	5.98	83.4	1670	34.85	36.7883	11	0	0	14	114.13	546.25
95	1	38	1	1	1	0	0	0	0	1	0	0	0	1	0	0	0	0	1	1	0	6.8	89.3	5.7	6.07	0.39	123	89	126.9	10.5	35.8	22.9	21	27	7.11	13	267	57.3	7.87	34.36	182	37.75	75.7754		0	0	14	91.06	203.03
89	1	38.5	0	0	0	0	0	0	0	0	0	0	0	1	0	0	0	0	0	1	0	2.5	65.8	19.8	1.64	0.49	99	112	23	10	35.9	22.6	20	29	7.62	13	227	116.8	7.91	8.36	175	38.35	35.7513		0	0	22	202.25	404.28
82	0	38	0	0	1	0	0	0	1	0	0	0	1	1	0	0	0	0	0	1	1	9.4	86.3	8.6	8.11	0.81	136	142	47.4	13.4	60.3	28.7	46	87	9.67	18	420	79	8.09	75.09	199	64.35	79.4911		0	0	10	260.54	969.49
93	1	37.1	0	1	1	0	1	0	1	1	0	0	0	1	0	0	0	0	0	1	1	3.3	78.5	11.5	2.59	0.38	126	115	6.9	10.2	38.4	23.1	14	30	8.53	10	224	72.7	9.32	4.68	17	40.3	61.664		0	0	5	201.99	308.19
64	0	39	0	1	0	0	0	0	0	0	0	0	0	1	0	0	0	0	0	1	1	4.3	63.9	28.7	2.75	1.23	148	172	28.3	9.3	39.8	22.1	44	46	4.59	7	229	77	5.36	52.42	196	45.95	91.161		0	0	11	200.44	787.4
80	0	37.8	0	0	0	0	0	0	0	0	0	0	0	1	0	0	0	0	0	1	1	6.3	65.9	20.1	4.15	1.27	131	119	62.4	12.8	32.9	25.7	131	124	5.32	9	294	74	8.65	41.67	70	39.25	82.8114		0	0	9	219.13	733.14
87	0	38.2	1	1	1	1	0	1	0	0	0	0	1	1	0	0	0	0	0	1	1	3.1	78.8	16.3	2.44	0.51	111	79	19.4	6.5	32.2	31.3	32	48	12.68	300	338	153.1	7.58	64.1	133	34.75	34.6824	11	0	0	21	41.41	122.63
84	0	38.5	0	1	1	0	1	1	0	0	0	0	0	1	0	0	0	0	0	1	1	7.3	86.5	7.5	6.31	0.55	131	88	246.5	7.5	26.2	30.8	28	76	24.59	30	373	192	11.47	61.5	1403	28.95	26.9392	6	0	0	9	123.44	619.92
89	1	39.5	0	0	0	0	0	0	0	0	0	0	0	1	0	0	0	0	1	1	1	3.9	71.4	13.3	2.78	0.52	113	259	5.6	6.6	36.7	25.2	15	23	7.18	11	235	50.9	8.13	16.09	77	39.3	82.178		0	0	6	475.32	1431.21
75	0	39	0	0	0	0	0	0	0	0	0	0	0	1	0	0	0	0	1	1	1	2.6	53.9	23.9	1.4	0.62	133	83	83.6	8.2	31.2	29.9	56	116	3.58	10	219	71	7.6	15.77	126	34.3	87.2431		0	0	13	127.29	409.09
74	0	37.1	1	1	0	0	1	0	0	0	0	0	0	1	0	0	0	0	1	1	1	4.1	52.9	36.2	2.17	1.48	134	285	9.9	7.9	37.5	29.2	34	28	3.16	8	187	54.1	7.99	24.22	63	44.9	98.2438		0	0	10	154.74	1108.48
62	0	39.9	0	0	0	0	0	0	0	1	0	0	0	1	0	0	0	0	1	1	1	5	88.3	8	4.42	0.4	126	195	161.4	10.9	37.6	27.4	19	31	6.06	7	274	73	6.07	30.11	1115	39.6	94.5001	20	0	0	20	292.47	797.64
98	0	38.8	0	1	0	0	0	1	1	0	0	0	0	1	0	0	0	0	1	1	1	9.9	92.9	3.3	9.2	0.33	139	154	72.7	15.2	28.4	29.5	20	28	17.05	16	418	118	11.21	23.63	3409	30.05	43.9825	1	0	0	23	273.62	1014.4
91	0	39.5	0	0	0	0	0	0	0	0	0	0	0	1	0	0	0	0	1	1	1	15.8	94.8	2.6	14.98	0.41	77	290	84.9	10	28.3	24.2	18	33	9.99	14	350	90.9	5.12	103.44	2219	30.35	63.334	2	0	0	28	14.08	66.06
81	0	38.8	1	1	0	1	0	0	1	0	0	0	0	1	0	0	0	0	1	1	1	10.6	87.1	9.1	9.23	0.96	110	228	62.4	13.8	32.9	33.1	38	48	6.73	27	501	100.4	15.04	10.9	112	37.7	60.2493		0	0	15	101.06	85.16
84	0	37.6	0	1	0	0	0	0	0	0	0	0	0	1	0	0	0	0	1	1	1	4.93	77.3	12.3	3.81	0.61	140	113	87.97	14.5	34.3	30.7	51	87	5.02	15	368	80	6.5	4.18	192	37.35	77.9779		0	0	22	223.31	965.12
49	0	39	1	0	0	0	0	0	0	0	0	0	0	1	0	0	0	0	1	1	1	8.6	77.1	15.7	6.63	1.35	137	417	189.6	5.9	30	27.8	40	32	7.08	8	239	61	7.65	1.5	473	36.75	111.467		0	0	21	80.81	683.95
77	1	37.8	1	1	0	0	0	0	0	0	0	0	0	1	0	0	0	0	1	1	1	4.7	80.2	13.8	3.77	0.65	126	196	79.3	11	35	33.5	39	47	5.09	11	327	46.7	15.28	52.02	84	38.25	91.9749		0	0	18	215.24	747.08
84	1	38.6	1	1	0	0	0	0	0	0	0	0	0	1	0	0	0	0	1	1	1	5.3	85.3	10.8	4.52	0.57	117	108	256.8	6	38.3	27.2	13	27	7.19	24	224	48.8	6.57	117.72	101	41.15	86.3037		0	0	12	94.85	268.28
75	0	39.5	1	1	0	0	0	0	0	0	0	0	0	1	0	0	0	0	1	1	1	21.3	89.3	7.4	19.02	1.58	124	259	277	6.7	39.2	25.9	12	26	12.17	13	213	154.6	5.83	660.24	377	47.1	37.2905		0	0	3	171.85	689.19
82	0	39.4	0	0	0	0	0	0	1	0	0	0	0	1	0	0	0	0	1	1	1	27.07	83.4	6.4	22.58	1.73	78	84	10.58	12.2	31.2	27.9	38	30	8.27	5	252	65	5.71	14.94	1485	39.85	86.1263		0	0	26	202.33	386.1
89	1	37.9	0	1	0	0	0	0	0	0	0	0	0	1	0	0	0	0	1	1	0	9.7	84.5	8.3	8.2	0.81	65	150	71.8	12.8	33.4	23.5	6	15	5.43	7	160	82.2	5.15	63.36	1866	37.45	54.6701		0	0	7	78.82	47.34
85	0	37.3	0	0	0	0	0	0	0	0	0	0	0	1	0	0	0	0	1	1	1	3	56.7	26.1	1.7	0.78	131	90	25	7.4	36.2	23.5	11	24	4.98	9	162	65.6	4.85	19.78	45	40.1	84.0124		0	0	13	107.26	425
74	0	36.4	0	0	1	1	0	0	0	0	0	0	0	1	0	0	0	0	0	1	1	10.56	90.9	3.2	9.68	0.34	157	229	41.61	8.4	33.7	53.4	32	64	19.96	18	272	97	8.41	108.3	301	35.4	65.9776	6	5	6	25	18.94	44.54
89	0	40	0	1	0	0	1	0	0	0	0	0	0	1	0	0	0	0	0	1	1	9	88	5.6	7.92	0.5	121	82	169	16.6	31.5	30.7	19	37	8.51	10	205	113	7.47	2091.37	143	34	49.3708	7	0	7	17	442.95	1671.95
71	0	36.5	0	1	0	0	1	0	0	0	0	0	0	1	0	0	0	0	0	1	1	15.2	96.6	1.8	14.68	0.27	120	224	157.1	8.3	28.6	27.2	104	261	12.83	83	641	77	10.37	10970.2	154	29.95	86.7868	4	4	4	28	127.49	382.98
69	0	40	0	0	0	0	0	0	0	0	0	0	0	1	0	0	0	0	0	1	1	10.8	85.3	7.5	9.21	0.81	146	203	87.7	8.3	34.6	30.9	137	158	4.21	18	426	62	7.23	236.78	15	38.65	96.2121		0	9	28	86.94	410.83
70	1	40	0	0	1	0	0	1	1	0	0	0	0	1	0	0	0	0	0	1	1	1.5	89.5	7.8	1.34	0.12	121	134	285.9	22	27.9	17.7	9	82	23.76	21	358	143	6	905.79	857	28.5	31.9884	5	5	5	25	96.81	100.84
86	0	37.5	0	0	0	0	0	1	0	0	0	0	0	1	0	0	0	0	0	1	1	12.9	92.8	5.3	11.97	0.68	61	76	179.6	16.4	24.3	22.7	14	50	11.11	23	398	119.1	6.41	2403.07	1059	27.7	47.317	9	0	8	23	45.91	432.73
72	0	37.6	0	0	0	0	1	1	0	0	0	0	0	0	0	0	0	1	0	1	1	21.2	89.3	8.2	18.93	1.74	170	35	81.1	22.8	36.5	30.7	33	70	34.46	38	1310	287	29.51	658.05	2459	45.2	18.0271	1	1	1	25	245.87	894.39
74	0	39.8	0	1	0	0	1	0	0	0	0	0	0	1	0	0	0	0	1	1	1	14.9	89	4.9	13.26	0.73	137	210	136.1	16.5	33.6	33	36	45	11.62	9	380	59	13.02	30.83	161	37.25	94.8045		0	24	15	217.61	707.36
89	0	38.3	1	0	1	0	0	1	0	0	0	0	0	0	0	0	0	1	1	1	0	15.6	88.4	8	13.79	1.25	76	130	240	30	27.5	25.9	11	36	29.44	5	624	175.2		2682.92	2018	33.75	29.0542	43	6	43	23	115.02	489.31
74	0	39	1	1	1	0	0	0	1	1	0	0	0	1	0	0	0	0	1	1	1	5.6	43.9	37	2.46	2.07	108	174	35.3	12.1	37.3	36.1	26	51	6.2			60.8		12.96	80	47.65	93.6407		0	0	6	230.74	930.58
95	1	38	0	1	1	0	0	0	1	0	0	0	0	1	0	0	0	0	0	1	1	3.9	66.8	18.6	2.61	0.73	142	280	3.2	17.8	33.8	21.9	14	20	7.59	7	176	68.4	5.91	5.64	458	37.45	65.455	11	0	0	14	277.43	636.75
86	1	37.7	1	1	0	0	0	0	0	0	0	0	0	1	0	0	0	0	1	1	1	10.9	94.5	3	10.3	0.33	107	265	168.2	5.7	32.2	30.4	16	28	10.33	10	302	100	15.16	73.2	164	33.85	44.0537		0	0	13	194.84	946.5
79	1	37.5	0	1	0	0	0	0	0	0	0	0	0	1	0	0	0	0	0	1	1	8	90.9	6.8	7.27	0.54	121	129	14.2	12.5	29.7	32.9	30	35	7.11	17	386	52	10.25	49.03	2100	32.4	87.5403		0	0	24	241.99	849.1
82	0	36.6	0	1	0	1	1	0	1	0	0	0	0	1	0	0	0	0	0	1	1	5.41	79.9	5.9	4.32	0.32	133	135	241.35	35	28.5	31.8	206	274	24.63	12	368	238	10.03	127.94	2879	30.1	21.0725	5	0	0	27	44.78	275.02
85	0	38.7	0	1	0	0	0	1	0	1	0	0	0	1	0	0	0	0	0	1	1	8.7	85.1	12.2	7.4	1.06	118	95	126	6.2	27.8	31	20	50	12.03	17	265	109	9.71	137.25	715	33.1	53.0392		0	0	11	82.18	241.01
78	1	39	1	1	0	0	0	0	0	0	0	0	0	1	0	0	0	1	1	1	1	17.1	84.3	6.8	14.42	1.16	112	487	5.9	10.8	35.7	33.1	34	45	4.6	10	269	60	11.62	108.51	332	41.5	84.1031		0	0	20	76.68	320.83
94	0	40	1	1	0	0	0	0	1	0	0	0	0	0	0	1	0	0	1	1	1	10.5	92.8	4.5	9.74	0.47	129	110	151.1	7.5	37.2	22.6	22	66	9.73	28	283	81.1	16.48	155.58	77	39.55	71.184	5	0	0	10	173.51	1125.67
88	0	38	0	0	0	0	0	0	0	0	0	0	0	0	0	1	0	1	1	1	1	9.4	91.1	5.2	8.56	0.49	128	115	255.4	19.4	29.6	17	11	23	10.05	30	425	192.6	4.42	74.2	2154	32.05	26.0942	23	0	0	18	337.78	1084.01
76	0	41	1	1	1	0	0	0	0	0	0	0	0	1	0	0	0	0	0	1	1	7.5	77.4	17.4	5.8	1.3	115	77	234.4	14.8	33.5	27.8	26	43	10.99	13	257	100.4	6.06	98.17	234	40	62.4031		0	0	16	111.85	404.39
87	0	38	0	0	0	0	0	0	0	0	0	0	0	1	0	0	0	1	0	1	1	8.9	86.5	8	7.7	0.71	121	113	111	7.9	32.6	22.9	24	65	6.93	19	270	88.2	5.79	34.58	502	36.15	67.5573		0	0	8	132.74	688.03
59	0	38.2	1	1	0	0	0	0	1	0	0	0	0	0	0	1	0	1	1	1	1	4.1	81.4	12.8	3.34	0.52	129	53	120.6	12.1	35.7	20	40	35	5.9	10	308	90.2	6.59	14.76	91	38.3	80.0424		0	4	15	267.24	989.07
63	1	38.5	0	0	0	0	0	1	0	1	0	0	0	0	0	0	0	0	0	1	1	5.5	86.3	8.9	4.75	0.49	82	171	106.3	15.7	30.3	27.2	22	47	30.61	22	272	393.6	7.99	31.19		32.75	9.87934	9	1	0	18	51.41	57.3
92	0	39	0	0	0	0	1	1	1	0	0	0	0	0	0	1	0	0	0	1	1	17.5	79.7	12.3	13.95	2.15	171	93	93.6	59.1	30.3	41.9	52	103	21.98	26	388	216	11.19	166	1414	41.05	22.0869	1	0	0	21	115.79	757.05
86	0	37.6	1	1	0	0	0	1	1	0	0	0	0	0	0	0	0	0	1	1	1	21.9	94.8	2.5	20.76	0.55	111	355	91	5.5	37.6	33.3	38	37	39.44	32	466	461.9	16.87	15.17	1974	40.35	9.19086	3	1	0	23	252.79	573.22
81	1	37.1	1	1	0	0	0	1	1	0	0	0	0	1	0	0	0	0	1	1	1	10.5	80.6	12.4	8.46	1.3	122	273	152.3	8.7	36.9	38.4	14	31	13.42	12	178	351	5.76		77	43.4	9.99907	6	0	0	13	178.73	457.42
98	0	39	0	0	0	0	1	0	1	1	0	0	0	1	0	0	0	0	1	1	0	6.7	80.3	14.2	5.38	0.95	138	187	27	6.4	35.8	28.3	28	56	6.49	8	277	58.5	9.63	22.95	358	40.55	80.3767	19	0	0	20	233.39	711.5
75	0	39	1	1	0	0	1	1	0	1	0	0	0	1	0	0	0	0	1	1	1	1.7	85.4	11.5	1.45	0.2	99	95	30.4	7.6	34.9	28.2	8	17	24.59	16	248	350.4	8.64	3.17	182	35.9	13.8668	13	0	0	20	295.61	1103.36
84	1	37.3	0	1	1	0	0	1	0	0	0	0	0	0	0	1	0	0	0	1	1	8.8	91.5	4.9	8.05	0.43	107	238	29.9	5.7	30.5	28	9	18	15.88	9	199	84.5	19.13	53	161	32.65	54.7664	7	0	0	20	37.6	52.93
90	0	38	0	1	0	0	0	0	1	1	0	0	0	0	0	1	0	0	1	1	1	5.7	91	3.1	5.19	0.18	139	131	39.3	14.5	34.9	24.3	30	50	7.7	16	564	75.6	6.78	32.7	943	35.8	76.5182	10	0	0	21	234.62	488.86
77	0	37.2	0	1	1	0	0	0	1	0	0	0	0	0	0	1	0	0	1	1	1	16	88.6	6.2	14.18	0.99	123	143	177.8	12.9	28.5	25.8	63	54	8.82	12	579	80.1	9.74	30.68	3369	33.45	81.4253	2	0	0	25	280.78	688.17
79	0	37.1	0	1	0	1	0	0	1	0	0	0	0	1	0	0	0	0	1	1	1	10.3	84.5	8	8.7	0.82	95	143	5	17.7	34.9	32.1	23	20	11.8	16	146	155	8.39	16	822	39	36.1442	25	0	0	20	231.43	1409
36	0	37.1	0	0	0	0	1	0	0	0	0	0	0	0	0	1	0	0	1	1	1	7	86.1	5.4	6.03	0.38	166	167	45	10.6	37.9	26.2	91	85	6.81	18	782	84	6.22	19.54	73	39.8	102.536		0	0	21	85.08	199.01
93	0	37.8	0	0	0	0	0	0	0	0	0	0	0	0	0	1	0	0	1	1	1	12.1	90.5	2.3	10.95	0.28	105	273	200.5	11.1	35.6	26.4	32	43	4.96	12	423	52.4	6	40.56	98	37	87.1043	24	0	0	23	326.17	904
90	0	36.1	0	1	0	0	1	1	0	0	0	0	0	0	0	1	0	0	1	1	1	13.8	93.1	3.1	12.85	0.43	106	324	16.7	9.5	36.9	24.6	5	36	54.28	23	458	722.5	11.9	1.5	362	39.05	5.20303	7	0	0	28	206.15	998.94
89	0	39.3	1	1	1	0	0	0	1	0	0	0	0	1	0	0	0	0	1	1	1	5	82.9	8.5	4.15	0.43	136	191	175.8	12.2	35.3	23.7	26	51	5.48	24	424	50.8	10.39	19.78	87	37.45	90.7356		0	0	22	163.28	733.83
85	1	38.5	0	0	0	0	1	0	1	1	0	0	0	1	0	0	0	0	0	1	0	3.2	78	15.9	2.5	0.51	111	183	11.2	5.3	29.3	20.7	10	17	5.23	8	177	49.1	6.9	1.5	917	31.85	85.5269		0	0	10	58.22	65.29
91	1	38	1	1	0	0	0	0	0	0	0	0	0	0	0	0	0	0	1	1	1	10.7	90.8	3.6	9.72	0.39	104	153	76.25	10.8	31.6	28.9	36	46	6.91	18	412	53	14.61	74.5	178	33.55	79.9608		0	7	25	252.53	438.57
80	0	37.9	1	1	0	0	1	0	1	1	0	0	0	1	0	0	0	0	1	1	1	14.5	94.1	2.2	13.64	0.32	133	246	229.6	7.5	30.4	22.5	14	23	13.13	14	216	67.6	5.3	18.1	126	32	85.9481		0	0	23	132.68	456.05
82	0	38.1	0	0	0	1	1	0	0	0	0	0	0	0	0	1	0	0	1	1	1	2.9	69.2	16.9	2.01	0.49	130	111	53.8	7	32.6	20.3	14	23	5.83	10	261	59	5.62	6.16	84	35.05	89.6237		0	0	10	142.5	603.15
79	0	37.8	0	1	0	1	0	0	1	1	0	0	0	0	0	0	0	0	1	1	1	6.3	88.4	7.7	5.57	0.49	115	259	138.6	13.1	28	32.8	13	26	3.83	32	415	57	6.48	101	185	30.45	92.8391		3	3	27	253.51	847.64
71	0	37.5	0	1	1	1	0	1	0	0	1	0	0	1	0	0	0	0	1	1	1	2.3	71.6	13.8	1.65	0.32	91	97	98	13.2	28.8	17.5	27	103	8.08	5	145	35.9	6.02	853.4	1300	30.4	118.757	39	0	0	20	68.12	273.23
98	0	38.5	0	0	0	0	1	1	0	0	0	0	0	1	0	0	0	0	0	1	1	12.52	93.5	4.9	11.71	0.61	117	125	227.78	32.2	30.3	32	16	45	15.52	12	270	143	5.28	1605.8	484	33.35	34.8646	3	0	2	18	39.35	90.41
53	1	39.4	1	1	1	0	0	0	0	0	0	0	0	0	0	1	0	0	1	1	1	9.3	86.2	8.9	8.02	0.83	117	136	112.2	5.6	36.7	20.5	30	33	7.67	7	311	49.6	17.71	8.08	80	40.85	106.728		0	0	16	93.13	268.95
69	0	38	1	1	1	0	0	0	0	0	0	0	0	0	0	1	0	0	1	1	1	12.8	90.4	6.2	11.57	0.79	119	230	151.6	13.7	26.2	25.4	15	35	12.41	10	378	75.7	11.55	154.14	2029	30.15	88.6328		0	0	10	139.47	733.8
75	0	39	0	1	0	1	0	0	0	1	0	0	0	0	0	1	0	0	1	1	0	9.92	92.8	5.6	9.21	0.56	127	196	143.09	13.4	33.5	22.5	20	65	8.15	14	268	63.5	3.99	1226.53	325	36.3	91.3394	18	0	0	23	10.8	10.71
73	0	38	1	1	0	0	0	0	0	0	0	0	0	1	0	0	0	0	1	1	1	7.6	82.5	13.1	6.27	1	128	105	113.4	9.4	35.4	29.3	38	46	8.59	16	344	103	18.42	14.71	115	40.4	61.7923		0	0	22	364.78	1037.4
76	1	39	1	1	0	0	1	0	0	0	0	0	0	1	0	0	0	0	1	1	1	6	77.9	14.7	4.67	0.88	131	207	140.1	13.6	37.9	28.3	12	21	10.35	5	158	119	10.15	10.88	49	42.3	38.296		0	0	16	88.16	543.73
75	1	36.9	1	1	0	1	0	0	1	0	0	0	0	1	0	0	0	0	0	1	1	8.6	72	23.4	6.19	2.01	102	201	0.3	13.1	35.1	26.5	12	27	3.8	6	177	35.9	5.19	1.5	140	45.15	101.707		0	0	6	194.07	492.17
91	0	40	0	1	0	0	0	0	0	0	0	0	0	0	0	1	0	0	1	1	1	8.4	82.4	12.3	6.92	1.03	126	295	13.2	14.8	32	28.3	29	21	10.86	10	337	81.2	9.13	6.53	1063	37.15	72.5918		3	3	22	159.63	535.4
80	0	39.7	0	0	1	0	1	0	0	0	0	0	0	1	0	0	0	0	1	1	1	3.5	66.3	22.9	2.32	0.8	143	182	91.6	26.8	35.3	35.8	13	31	6.44	13	202	71	5.87	12.81	147	39.3	84.232		0	0	10	385.01	1655.63
47	1	39.3	0	0	0	0	0	0	0	0	0	0	0	0	0	1	0	0	1	1	1	3.3	71.6	19.4	2.36	0.64	93	165	83	4.7	42.6	28.3	23	25	3.26	12	265	50.6	4.53	26.12	185	45.8	110.594	4	1	0	18	119.98	388.68
93	0	38	0	1	0	0	0	0	1	0	0	0	0	1	0	0	0	0	0	1	1	5.7	74.8	15.3	4.26	0.87	146	134	11.8	10.6	33.5	22.9	56	66	7.51	11	284	58.6	6.7	37.5	185	37.85	83.1915		0	0	12	137.97	442.74
86	0	40	0	1	0	0	0	0	1	1	0	0	0	1	0	0	0	0	1	1	1	8.2	85.9	9.7	7.04	0.8	123	96	8.8	28.2	30.3	31.7	22	55	6.11	24	199	89	6.69	242	98	34.3	67.2949		0	0	21	123.29	570.97
83	1	38	0	1	0	0	1	0	0	0	0	0	0	1	0	0	0	0	0	1	1	5.3	88.5	5.6	4.69	0.3	139	145	60.2	5.4	30.9	23.9	9	14	5.24	9	177	29	8.95	18.55	495	32.4	103.143		0	0	10	215.8	1445.66
83	0	36.9	1	1	0	0	0	0	0	0	0	0	0	1	0	0	0	0	1	1	1	13.1	80.5	5.9	10.55	0.77	87	200	222.4	6.8	38.8	32.3	9	24	22.13	10	523	188	11.29	61.37	189	42.65	27.8285		0	0	12	166.28	580.38
69	0	37.3	0	1	0	0	0	0	0	0	0	0	0	0	0	0	0	0	1	1	1	7.4	93.1	3.5	6.89	0.26	52	135	117.6	14.1	26	19.8	23	41	11.79	24	1057	100	7.37	10.29	2241	27.3	65.8654	20	1	6	21	153.16	1154.67
87	0	38	0	1	1	0	0	0	1	0	0	0	0	0	0	1	0	0	0	1	0	6.9	90.6	7.9	6.25	0.55	118	158	310.2	11.3	33.8	21	43	108	14.19	59	356	112.3	8.02	301.17	115	36.55	50.4469	10	0	0	24	86.61	230.64
69	0	38	0	0	0	0	0	0	0	0	0	0	0	1	0	0	0	0	0	1	0	15.2	89.8	5.9	13.65	0.9	125	359	15.7	5.6	32.6	22.3	33	23	9.68	15	315	68.5	7.52	1.5	565	37.1	92.3494		0	0	24	261.68	647.42
74	1	39	1	1	0	0	0	0	0	0	0	0	0	1	0	0	0	0	1	1	1	3.5	77	11.4	2.7	0.4	114	211	13.7	6	34.6	24.2	19	31	5.29	8	286	58.9	7.38	21.35	164	36.6	87.028		0	0	15	116.72	497.25
89	0	37	0	0	1	0	0	0	0	0	0	0	0	1	0	0	0	0	1	1	1	5.7	76	13.2	4.33	0.75	138	94	51.3	15	33.8	20.9	69	398	10.7	230	670	115.4	5.24	91.6	304	37.55	48.1322		0	0	27	252.51	535.03
89	1	38.5	1	1	0	0	1	0	1	0	0	0	0	1	0	0	0	0	0	1	0	11.6	84.6	7.9	9.81	0.92	116	344	76.3	6.3	30.4	32.5	11	15	7.67	6	173	51.7	9.29	17.48	1270	35	81.7574		0	0	20	235.9	459.8
90	0	36.6	0	0	0	0	1	1	0	0	0	0	0	1	0	0	0	0	0	1	1	6.4	81	13.4	5.18	0.86	111	293	16	5.7	34.7	27.5	11	18	8.77	8	196	86.3	5.87	12.27	528	39	67.9132		0	0	27	224.21	536.37
57	1	39.2	0	1	1	0	0	0	0	0	0	0	0	1	0	0	0	0	0	1	1	3.1	62	23.6	1.92	0.73	118	158	9.63	8.5	38.3	29.8	28	24	5.19	12	193	47.5	13.44	4.53	283	41.95	105.259		0	0	15	224.32	693.49
87	1	37.4	0	1	0	0	0	0	0	0	0	0	0	1	0	0	0	0	0	1	1	4.1	83.2	7.9	3.41	0.32	109	120	0.9	10.9	33.1	20.7	15	19	6.75	11	190	50.1	5.89	5.01	1648	34.7	83.7762		0	0	17	111.08	432.2
66	1	36.9	1	0	0	0	0	0	0	0	0	0	0	1	0	0	0	0	0	1	1	6.8	76	16.5	5.17	1.12	122	331	7	6.5	36.2	20.4	40	28	7.29	9	247	44.7		4.18	2105	41.8	100.805		0	0	10	158.28	294.82
85	0	36.5	1	0	1	0	1	0	0	0	0	0	0	0	0	0	0	0	1	1	1	8.4	83.9	9.8	7.05	0.82	110	142	17.7	11.8	27.1	18.5	25	31	3.87	10	214	56.7	0.11	61.6	4394	31.2	89.2007		0	0	24	105.12	440.2
75	1	38	1	1	0	0	0	0	0	0	0	0	0	0	0	0	1	1	1	1	1	11.5	92.3	5.7	10.61	0.66	133	206	242	15.6	34.9	34.6	139	270	31.04	26	1098	209		6.25	417	38.2	19.5202	16	1	16	26	108.05	264.51
94	1	38	1	0	0	0	0	0	0	0	0	0	0	0	0	0	1	1	1	1	1	13.9	91.6	3.2	12.73	0.44	111	298	236	5.1	30.9	20.1	6	30	28.27	32	421	363.8		20.8	480	33.1	8.73963	9	1	7	24	278.83	539.99
78	1	38	1	0	1	0	0	0	0	1	0	0	0	0	0	0	1	1	0	1	1	13.6	95.9	3.1	13.04	0.42	135	217	145.1	8.3	38.8	30	19	34	14.78	8	266	98		11.05	732	40.9	47.7525	35	0	0	17	199.65	595.23
66	0	36.5	0	1	1	0	0	0	0	0	0	0	0	0	0	0	1	1	1	1	1	13.25	81	8.4	10.73	1.11	82	725	35.25	3.4	24.3	29.6	12	35	18.17	31	378	85.6		36.9	1050	29.85	81.1799	29	1	29	8	205.66	435.74
83	1	36.4	0	0	0	0	0	0	1	0	0	0	0	0	0	0	1	1	1	1	1	10.3	89	6.8	9.17	0.7	126	312	181.2	18.1	29.3	32.2	34	19	7.53	8	469	63.1	8.92	90.91	4391	32.8	78.5053	17	1	14	22	164.48	549.58
74	1	38.1	0	0	0	0	0	0	0	0	0	0	0	0	0	0	1	1	0	1	1	13.8	89.8	6.1	12.39	0.84	150	439	17.9	14.6	31.3	27.3	34	30	6.54	11	233	37	10.63	5.64	269	35.5	101.412	30	1	5	23	240.63	562.16
42	0	38.7	0	1	0	0	0	1	0	0	1	0	0	0	0	0	1	1	1	1	1	24.8	95.1	2.1	23.58	0.52	57	20	106.5	47.2	26.5	26.6	67	55	41.93	17	599	617	12.88	176.48	3582	29.1	8.82212				26	124.52	603.2
57	0	38.9	0	1	1	0	0	0	0	0	0	0	0	0	0	0	1	1	1	1	1	7.9	75.7	11.3	5.98	0.89	173	154	156.7	10.2	32.4	34.4	35	59	4.8	30	719	70	9.94	22.84	59	36.85	99.581	7	1	7	4	66.22	261.31
80	0	37.5	0	1	1	0	0	0	0	1	0	0	0	0	0	0	1	1	1	1	1	11	92.8	5	10.21	0.55	127	236	148.5	20.1	28.6	37.6	265	444	14.44	20	967	101	7.27	265.44	676	31.35	60.2385	7	7	0	24	120.39	987.84
70	0	37.1	0	0	0	0	0	0	0	0	0	0	0	0	0	0	1	1	1	1	1	4.58	79.4	17.2	3.64	0.79	134	84	155.12	6.9	33.7	29	13	69	8	8	549	115	7.09	280.22	476	37.65	55.2361				26	114.97	384.74
68	0	36.5	0	1	1	0	0	1	0	0	1	0	0	0	0	0	1	1	1	1	1	28.7	93.3	0.7	26.78	0.2	106	100	44	21	25.1	23.7	40	55	32.44	19	447	593	7.12	154.81	287	26.1	7.71054	21	1	3	18	219.8	973.01
86	0	37.8	0	1	1	0	0	1	0	1	0	0	0	0	0	0	1	1	0	1	1	3.5	92.8	5.5	3.25	0.19	138	68	108.4	11.7	30.5	23.8	109	148	18.22	30	390	161	7.81	189	332	31.45	32.8656	22	1	12	19	176.11	795.11
82	1	37.2	0	1	0	0	0	1	1	0	0	0	0	0	0	0	1	1	1	1	1	6.9	91.5	7.1	6.31	0.49	70	142	68.1	4.1	30.7	28.6	1020	1750	28.53	79	4160	345	3.05	156	2279	33.15	10.1382	14	1	14	6	334.55	1276.4
58	1	39.4	0	1	0	0	0	1	0	0	1	0	0	0	0	0	1	1	1	1	1	1	27.7	69.6	0.28	0.7	105	65	223	59.5	29.1	28.2	186	527	29.77	230	813	321.1	5.5	217.6	4179	32.6	13.0881	6	1	6	20	175.26	503.62
93	0	36.9	1	1	0	0	0	1	1	1	0	0	0	0	0	0	1	1	1	1	1	13.6	88.6	6.1	12.05	0.83	99	106	104	13.9	27.4	23.1	12	18	27.32	8	273	336	10.97	57.8	4762	31.55	12.8557	23	1	22	4	74.98	246.2
57	0	37.8	0	1	1	0	0	0	0	0	0	0	0	0	0	0	1	0	1	1	1	7.5	80.1	7.3	6.01	0.55	172	153	167.9	16.7	32.9	34.6	36	59	5.17	19	632	68	11.92	173	91	35.65	100.775	7	1	7	28	113.41	274.61
64	0	37	0	0	0	0	0	0	0	1	0	0	0	0	0	0	1	0	1	1	1	4.8	79.4	13.9	3.81	0.67	161	138	17.3	43	23.7	35.7	57	157	3.99	53	519	62	12.06	20.3	245	27.05	99.6514	2	1	0	9	99.76	340.38
82	0	38	0	1	0	0	0	1	0	0	0	0	0	0	0	0	1	0	1	1	1	12.8	95.5	1.6	12.22	0.2	146	140	246.5	27	40.1	28	24	56	22.55	33	339	118.2	8.46	33.92	908	41.1	49.1137				12	135.37	930.23
69	1	38	0	1	0	0	0	0	1	0	1	0	0	1	0	0	1	0	1	1	1	2.6	74.6	23.2	1.94	0.6	117	75	76.3	10.9	31	24.3	30	34	5.45	7	363	82.6	7.23	182	185	34	62.5484		4	4	24	117.29	485.33
70	0	39.5	0	0	1	0	0	1	0	0	0	0	0	0	0	0	1	0	1	1	1	9.7	95	3.6	9.21	0.35	101	190	166.2	7.1	28.7	31.7	34	59	12.16	14	503	130	7.58	148.89	3900	30.45	47.6265	12	1	11	25	222.85	225.9
84	0	38.9	1	1	1	0	0	0	0	1	0	0	1	0	0	0	1	0	1	1	1	33.7	98.4	0.5	33.16	0.17	104	76	306.7	13.4	27.1	22.4	17	27	22.17	39	902	194	17.45	3155.31	956	27.95	26.6038				15	196.36	968.93
79	0	37	0	0	0	0	0	0	0	0	0	0	0	0	0	0	1	0	1	1	1	8.2	88.1	6	7.22	0.49	143	196	230.2	16.9	34.3	34.9	26	87	17.81	19	345	83	18.84	16.12	779	36.75	76.9103	11	1	6	4	146.25	389.9
70	0	38	0	0	0	1	0	1	0	1	0	0	0	0	0	0	1	0	1	1	1	21.4	92.1	4.5	19.71	0.96	87	269	33	223.7	23.8	24.1	56	87	8.76	12	683	57	8.96	66.53	4643	28.6	98.898	56	0	13	21	110	336.05
75	0	37.6	0	1	0	0	0	1	0	0	0	0	0	0	0	0	1	0	0	1	1	21.02	84.2	6.6	17.7	1.39	182	55	59.3	32.4	26.4	30.9	146	88	46.78	40	714	362	16.55	123	835	33.35	13.3313	12	1	12	3	124.05	635.59
68	0	37	0	0	0	0	0	1	1	0	1	0	0	0	0	0	1	0	1	1	1	19.9	92.9	3.4	18.49	0.68	126	185	156	8.2	30	26.9	27	52	19.61	15	529	671.1	4.74	154.81	220	33.4	6.6393	21	1	3	4	267.93	590.77
88	1	37.4	1	1	1	1	0	1	0	1	0	0	0	0	0	0	1	0	0	1	1	7	80.8	13.1	5.66	0.92	97	70	31.2	3.5	25.5	23.9	30	21	15.22	16	338	233	9.36	216.55	938	30.1	15.6224	25	1	25	11	184.55	941.21
73	1	38.1	1	1	0	0	0	1	0	0	0	0	0	0	0	0	1	0	0	1	1	13.5	95.4	1.7	12.88	0.23	81	197	221.8	6.5	26.2	26.5	22	28	20.69	5	201	223.1	21.96	138	4099	27.35	18.2939	13	1	13	20	191.33	975.66
74	1	36.7	0	1	0	0	0	0	0	0	0	0	0	0	0	0	1	0	1	1	1	9.7	95.5	1.2	9.26	0.12	113	88	0.61	17.7	30.5	19.4	37	47	10.69	27	592	94	12.71	130	693	31.1	51.6511		1	9	18	182.17	504.16
82	0	40.2	0	1	0	0	0	1	0	0	0	0	0	0	0	0	1	0	0	1	1	8.2	90.1	2.8	7.39	0.23	116	129	134.6	13.3	35.4	41.1	9	30	30.24	8	363	143.5	5.63	45	206	36.55	38.8475	25	13	12	18	56	595.95
42	0	37	1	0	1	0	0	0	0	0	0	0	0	0	0	0	1	0	0	1	1	13.5	93.4	3	12.61	0.4	90	97	48.4	18.4	31	22.2	739	2320	32.77	76	2615	454.1	9.52	9.21	1311	33	12.78	24	1	15	2	350.31	1240.23
78	0	37	1	0	0	0	0	1	1	0	0	0	0	0	0	0	1	0	0	1	1	11.9	85	10.2	10.12	1.21	88	163	260.5	9.3	30.9	19.4	11	15	20.93	5	220	414.1	8.3	534.6	1469	36.95	11.0948	42	0	2	15	85.72	228.79
85	1	38.5	0	1	0	0	0	0	0	0	0	0	0	1	0	0	1	0	1	1	1	2.8	87.9	8.7	0.24	0.07	119	196	73.1	11.9	31.7	29.1	19	28	3.28	6	272	43	10.01	1.5	143	32.05	89.3424		0	0	7	152.59	882.48
82	1	38.9	1	0	1	0	0	1	0	0	0	0	0	0	0	0	1	0	1	1	1	11	86.6	6.4	9.53	0.7	125	207	52.4	22.5	37.1	37.3	31	50	8.41	10	299	83	8.96	81.9	227	40.6	56.757		0	0	18	34.95	48.85
74	1	36.8	1	0	0	0	1	0	0	0	0	0	0	0	0	0	1	0	1	1	1	4.4	83.4	5	3.67	0.22	92	70	178.91	11.9	33.6	33.8	23	52	7.76	19	623	94	14.63	1047.55	340	34.7	51.6511	2	1	1	27	149.32	662.47
[truncated: 3 more columns]
